# Supplementary material for: CD8 T Cell Tolerance to a Tumor-Associated Self-Antigen Is Reversed by CD4 T Cells Engineered To Express the Same T Cell Receptor
Source: J Immunol. 2014 Dec 24;194(3):1080–9. doi: 10.4049/jimmunol.1401703 (PMC4298128; doi:10.4049/jimmunol.1401703)
Supplement: Data Supplement [file JI_1401703.zip]

Archive with 2 entries (2 files):
- JI_1401703_Supplemental_Figures_1.pdf
- manifest.xml
